# Supplementary material for: Casein haplotypes and their association with milk production traits in Norwegian Red cattle
Source: Genet Sel Evol. 2009 Feb 20;41(1):24. doi: 10.1186/1297-9686-41-24 (PMC3225817; doi:10.1186/1297-9686-41-24)
Supplement: Additional file 1 — Detailed SNP information. A list of the SNPs, including accession numbers in dbSNP, assays for genotyping on the MassARRAY system (Sequenom, San Diego, USA), marker allele frequencies, predicted physical distances between markers, and surrounding sequence of each SNP. [file 1297-9686-41-24-S1.txt]

Bovine order	SNP ID	Sequence ID (BLAST)	NCBI rs#/ss#	Postiton (Btau_4.0)	Distance BTA6 (bp)	Allele 1	Allele freq 1	Allele 2	Allele freq 2	Forward PCR primer	Reverse PCR primer	UEP MASS	Unextended primer (UEP)	EXT1 CALL	EXT1 MASS	Extend primer 1 (EXT1)	EXT2 CALL	EXT2 MASS	Extend primer 2 (EXT2)	Sequence
1	BTA6-107923	NW_001495211	rs41610994	87 903 788	0	T	0,878	C	0,122	ACGTTGGATGCTTCAGTATCCATCTTCCCC	ACGTTGGATGCTCTTTGTACAAGAGGGCAG	7721.0	tAGGGCAGGTTAAATGATGTTCCCA	C	7968.2	tAGGGCAGGTTAAATGATGTTCCCAC	T	8048.1	tAGGGCAGGTTAAATGATGTTCCCAT	TTTTTGGGGGTAAAAAAGAAAATCATGCACCCATATTCCAATGTTAGAAAGAATTAATAAGGAGTGCCAGAAATATCAGAAGAAAACAATATTTAGAAGCATAAAAAGAGAATAGTAGGTAAACAAAGTAAGAATACTGTACTTGACTATATTCATCAATAGGCAGTGAAGAGACAGATATTTATTTGCTTGTGTTGTAGGTAAATGAGCATACTCTTTGTACAAGAGGGCAGGTTAAATGATGTTCCCA[T/C]AAGAGTTCTTGATTTCTCTTTAGGGGAAGATGGATACTGAAGTTTAAAATTTCACTTCTGGATTGTGAATATGTGTTTCACGCCAATAGGTTATAGCTAAAAACAAGCTCCATTGAGTGTTATTACTGGAGATAAGAAACCAAT…
2	BTA6-107922	NW_001495211	rs41610993	87 903 902	114	C	0,929	T	0,071	ACGTTGGATGCTCTTCACTGCCTATTGATG	ACGTTGGATGAGGAGTGCCAGAAATATCAG	7161.7	AGTAGGTAAACAAAGTAAGAATA	C	7408.9	AGTAGGTAAACAAAGTAAGAATAC	T	7488.8	AGTAGGTAAACAAAGTAAGAATAT	GTCTCAGCTGAGAACACTGGAAATAAATTTGGGAGTCATTAATGTAAATTAGAAATCATATAACTGAGAAACCAAAATGCTGAATTGGCTCTTTATAACTATGATACCAGGAATTTTTTGGGGGTAAAAAAGAAAATCATGCACCCATATTCCAATGTTAGAAAGAATTAATAAGGAGTGCCAGAAATATCAGAAGAAAACAATATTTAGAAGCATAAAAAGAGAATAGTAGGTAAACAAAGTAAGAATA[C/T]TGTACTTGACTATATTCATCAATAGGCAGTGAAGAGACAGATATTTATTTGCTTGTGTTGTAGGTAAATGAGCATACTCTTTGTACAAGAGGGCAGGTTAAATGATGTTCCCATAAGAGTTCTTGATTTCTCTTTAGGGGAAGA…
3	BTA6-02720	NW_001495211	rs29010267	87 989 290	85 388	C	0,865	T	0,135	ACGTTGGATGGAGAACATTCTGACATGAGG	ACGTTGGATGTGTTGGCTTGAACAGTGTTG	5136.4	TGTTTTCCTGGCAACCA	C	5383.5	TGTTTTCCTGGCAACCAC	T	5463.4	TGTTTTCCTGGCAACCAT	TGACATTGTATTATGTTCACTTCCTATACTTGTGTTCATATGAACATATGATTGTGCTCACTTCAGGAGAAAGAATAGCCAACTTGTCTTATTGGCTTTCAAGATCAAAGAATTATTTCATCTATAATAAACAAGCCATTATTTTAGCTTAAAATAAGACTCTTGTTTATTTCTTTGACTTCCATTAACCTTTGCAGGATCCATGTGAGTGTCAATGTTGGCTTGAACAGTGTTGTTTTCCTGGCAACCA[C/T]GTCACCTAGTATGTCATTATTACCTCATGTCAGAATGTTCTCACTATCTGGGAAATTTCACTGGGTAAATGCTTTGAACTAAACACATCTGTAATAGCTGAATGGGGCAGAATTAAGACAGTTACAAAGTGAGGTGCTATCTAA…
4	CSN1S1-Prom_175	NW_001495211	ss86217839	88 291 433	302 143	A	0,876	G	0,124	ACGTTGGATGCAATGCCATTCCATTTCCTG	ACGTTGGATGCCCAAGAAATTCTAAGGAGAG	8364.5	TTCTAAGGAGAGTTTACAACAAAGAAG	G	8611.7	TTCTAAGGAGAGTTTACAACAAAGAAGC	A	8691.6	TTCTAAGGAGAGTTTACAACAAAGAAGT	TAAATAATATGGATTAACTGAGTTTTAAAAGGTGAAATAAATAATGAATTCTTCTCATGGTCTTGTATGTTAATAAAAATTGAAAAATTTTGAAGACCCCATTTTGTCCCAAGAATTTCATTTACAGGTATTGAATTTTTCAAAGGTTACAAAGGAAATTTTATTGATATAATAAATGCATGTTCTCATAATAACCATAAATCTAGGGTTTTGTTGGGGTTTTTTTTGTTTGTTAATTTAGAACAATGCCATTCCATTTCCTGTATAATGAGTC[A/G]CTTCTTTGTTGTAAACTCTCCTTAGAATTTCTTGGGAGANGAACTGAACAGAACATTGATTTCCTATGTGAGAGAATTCTTAGAATTTAAATAAACCTGTTGGTTAAACTGAAACCACAA…
5	CSN1S1-BMC_1995	NW_001495211	ss86217840	88 291 473	40	G	0,969	C	0,031	ACGTTGGATGCAATGCCATTCCATTTCCTG	ACGTTGGATGCTCTCACATAGGAAATCAATG	5759.8	TCAATGTTCTGTTCAGTTC	G	6006.9	TCAATGTTCTGTTCAGTTCC	C	6047.0	TCAATGTTCTGTTCAGTTCG	TAAATAATATGGATTAACTGAGTTTTAAAAGGTGAAATAAATAATGAATTCTTCTCATGGTCTTGTATGTTAATAAAAATTGAAAAATTTTGAAGACCCCATTTTGTCCCAAGAATTTCATTTACAGGTATTGAATTTTTCAAAGGTTACAAAGGAAATTTTATTGATATAATAAATGCATGTTCTCATAATAACCATAAATCTAGGGTTTTGTTGGGGTTTTTTTTGTTTGTTAATTTAGAACAATGCCATTCCATTTCCTGTATAATGAGTCNCTTCTTTGTTGTAAACTCTCCTTAGAATTTCTTGGGAGA[C/G]GAACTGAACAGAACATTGATTTCCTATGTGAGAGAATTCTTAGAATTTAAATAAACCTGTTGGTTAAACTGAAACCACAA…
6	CSN1S1-BMC_5798	NW_001495211	ss86217841	88 295 268	3 795	T	0,589	C	0,411	ACGTTGGATGAGTCCAAATGCCCTCTTCTC	ACGTTGGATGCAGTTTCACATTCGCTGAGG	6451.2	cTTGAGCTGAATATTGATCTG	C	6698.4	cTTGAGCTGAATATTGATCTGC	T	6778.3	cTTGAGCTGAATATTGATCTGT	AAGCACCAAGGACTCCCTCAAGTAAGTGTTCTATTCTATGTTCCAAGAACTCACTGTAAATTGTGTAACTTAAGTGATGATAAATTGCTAATATATATATTGTAGTCTCATTCCTTCCTTCTCTAGTAAACAGCCAGTTTCACATTCGCTGAGGTGTAATATCTTCAACTATTGAGCTGAATATTGATCTG[C/T]TCTCACAAACCTTTTTAGAGAAGAGGGCATTTGGACTTACATATTTATGATTAATAAAAATTTTATTATGCAAGAGCAGTAGTTAAACAGAATATGTATATGTGGTCTATTTTACTGTATTATTGATTCTTTCTATCTCTTCTCCTTGCACTCAAACATATGATTTACAACTTGATCTCAATTTACACACTGAGTATTAAATT…
7	CSN1S1-BMC_16680	NW_001495211	ss86217842	88 306 150	10 882	C	0,583	G	0,417	ACGTTGGATGCTCATGGGCCAAAGTAAGAG	ACGTTGGATGATGGAAAGGTGAGGATAGTG	7720.0	ggacTTCAGTGAAGTACATAATTGT	G	7967.2	ggacTTCAGTGAAGTACATAATTGTC	C	8007.3	ggacTTCAGTGAAGTACATAATTGTG	AGTTCAGTTTCTTTGGTCCATTGATGATTGAGCTTACATATAGTATGCTAATTTAAAAAATAAACCATACAAAGAAAACCATGGGGTTTTATAAATATGAATCTATAAGGGATTAAACAAGATTCAAAACACAGTAGTCATCAATAAATTTTATGATAATTATTCCTTAATATGAATCATATTTCGCTCTCAATTTCTTCTAAAATTCTCTCTTCACTCATGGGCCAAAGTAAGAGAAAAGAAAA[C/G]ACAATTATGTACTTCACTGAATTCTAAAGAGTACACTATCCTCACCTTTCCATGTAATTTTAAAAAAAGAGGGTAATCATTCTAATCTTAATGTGAACATTTGGTAGTAATACTTTAGTCTATTATGGCATTTAACTGGGTTGGAATCA…
8	CSN1S1_192	NW_001495211	rs43703010	88 307 280	1 130	A	0,873	G	0,127	ACGTTGGATGTTACCACCACAGTGGCATAG	ACGTTGGATGACACAATACACTGATGCCCC	5867.8	ATTGGCTCTGAGAACAGTG	A	6139.0	ATTGGCTCTGAGAACAGTGA	G	6155.0	ATTGGCTCTGAGAACAGTGG	CTCTAGCTTTTCAGACAATTCTACCAGCTGGATGCCTATCCATCTGGTGCCTGGTATTACGTTCCACTAGGCACACAATACACTGATGCCCCNTCATTCTCTGACATCCCTAATCCNATTGGCTCTGAGAACAGTG[A/G]AAAGACTACTATGCCACTGTGGTGGTAAGTTCATTTAAATGACTGCATATTGTTGCCTTATCAAAGGAAATAAAAGAAAACATAATATAAAAATAGATTTAGAATAAGCATGACACATAAATGCTTAGTGTCCTATACTACAATTTTCTGAAATGGAAAATTGATGATA
9	CSN1S1-BMC_17969	NW_001495211	ss86217843	88 307 439	159	A	0,940	G	0,060	ACGTTGGATGCACATAAATGCTTAGTGTCC	ACGTTGGATGCACATGTTCCTGAGTAATGG	7906.2	CCATATACCAGAAAGTTATCATCAAT	G	8153.4	CCATATACCAGAAAGTTATCATCAATC	A	8233.3	CCATATACCAGAAAGTTATCATCAATT	GGCACACAATACACTGATGCCCCATCATTCTCTGACATCCCTAATCCCATTGGCTCTGAGAACAGTGAAAAGACTACTATGCCACTGTGGTGGTAAGTTCATTTAAATGACTGCATATTGTTGCCTTATCAAAGGAAATAAAAGAAAACATAATATAAAAATAGATTTAGAATAAGCATGACACATAAATGCTTAGTGTCCTATACTAGAATTTTCTGAAATGGAA[A/G]ATTGATGATAACTTTCTGGTATATGGCTAATGTTAATCCATTACTCAGGAACATGTGGAGCAGTGCTATCTATTCGATAAGTGATAATCATTCTGATGAAAATAGGAAAATTTTCTCTCCAAAGTAAAAATTCAACTTTATCCTCCTTGCACTTTTGCTAATCTTTAA…
10	CSN2-BMC_9472	NW_001495211	ss86217844	88 330 008	22 569	T	0,550	C	0,450	ACGTTGGATGGGTACACTGATGGAAATTGC	ACGTTGGATGTTAGGATATTGGAGGCAGAC	5768.8	TTCATTTTCCTGGATAAGC	C	6016.0	TTCATTTTCCTGGATAAGCC	T	6095.9	TTCATTTTCCTGGATAAGCT	AAAATTTTCTTGCCAAAAGGCAAGAATTGTATAAATCATTCACTTATTTTATTTTATTATTTTTTTTATTTTTAAGGTCTAAGAGGATTTCAAAGTGAATGCCCCCTCCTCACTTTTGGTAAGCTTTAGGATATTGGAGGCAGACTGATCATTTTTATAGTTAATATCTTTTACATTTCATTTTCCTGGATAAGC[C/T]CCAATAGTAGCAATTTCCATCAGTGTACCAGCTTAAAGATTAATTATAAATTTATTTTCAATGATTGACTGTTATTTACTGGCCTGAAATTATGTATCTGTTATATTTCAAATAATGCAAAACTGTATATATATGGTGTTTACAGATTTGATTGGTTTTCTTTCAATAGCCTATATCCTTATTATTGATTGTCATCATT…
11	CSN2-BMC_9215	NW_001495211	ss86217845	88 330 265	257	T	0,599	G	0,401	ACGTTGGATGCCCTCATATGCTCATATATC	ACGTTGGATGTTGAAGTTCTCCTTATGCAC	7495.9	TTCACCACATGACTCATTTCACATC	G	7783.1	TTCACCACATGACTCATTTCACATCG	T	7823.0	TTCACCACATGACTCATTTCACATCT	ATGATTTAATTGGTCTGTTGAGACCAATTAAATTAGATGAAGGCGATTAAGGTACAATAAAGCCAGAATTGAATTTGATAATCTCATTTGGCTAAGAATAACAAACCTAAGAAGGTTTGCTATTTTCTACAATTTTGAAGTTCTCCTTATGCACAATTATTTCACCACATGACTCATTTCACATC[G/T]TGTTTTTGATATATGAGCATATGAGGGAAAAATACTGAGATGCTTATTTCAATACTCAGGGAAAATTTTCTTGCCAAAAGGCAAGAATTGTATAAATCATTCACTTATTTTATTTTATTATTTTTTTTATTTTTAAGGTCTAAGAGGATTTCAAAGTGAATGCCCCCTCCTCACTTTTGGTAAGCTTTAGGATATTGGAGGCAGACTGA…
12	CSN2_122	NW_001495211	rs43703013	88 330 987	722	C	0,972	G	0,028	ACGTTGGATGCCCTAAATATCCAGTTGAGC	ACGTTGGATGAGAGGAAGGTGCAGATTTTC	7088.6	ACATCAGTGAGAGTCAGGCTCTG	G	7335.8	ACATCAGTGAGAGTCAGGCTCTGC	C	7375.8	ACATCAGTGAGAGTCAGGCTCTGG	AGGATGAACTCCAGGATAAAATCCACCCCTTTGCCCAGACACAGTCTCTAGTCTATCCCTTCCCTGGGCCCATCCNTAACAGCCTCCCACAAAACATCCCTCCTCTTACTCAAACCCCTGTGGTGGTGCCGCCTTTCCTTCAGCCTGAAGTAATGGGAGTCTCCAAAGTGAAGGAGGCTATGGCTCCTAAGCANAAAGAAATGCCNTTCCCTAAATATCCAGTTGAGCCCTTTACTGAAAG[C/G]CAGAGCCTGACTCTCACTGATGTTGAAAATCTGCACCTTCCTCTGCCTCTGCTCCAGTCTTGGATGCACCAGCCTCACCAGCCTCTTCCTCCAACTGTCATGTTTCCTCCTCAGTCCGTGCTGTCCCTTTCTCAGTCCAAAGTCCTGCCTGTT…
13	CSN2_110	NW_001495211	ss86217846	88 331 026	39	C	0,880	T	0,120	ACGTTGGATGAGTCTCCAAAGTGAAGGAGG	ACGTTGGATGTCAGTAAAGGGCTCAACTGG	6180.0	TCAACTGGATATTTAGGGAA	T	6451.3	TCAACTGGATATTTAGGGAAA	C	6467.3	TCAACTGGATATTTAGGGAAG	AGGATGAACTCCAGGATAAAATCCACCCCTTTGCCCAGACACAGTCTCTAGTCTATCCCTTCCCTGGGCCCATCCNTAACAGCCTCCCACAAAACATCCCTCCTCTTACTCAAACCCCTGTGGTGGTGCCGCCTTTCCTTCAGCCTGAAGTAATGGGAGTCTCCAAAGTGAAGGAGGCTATGGCTCCTAAGCANAAAGAAATGCC[C/T]TTCCCTAAATATCCAGTTGAGCCCTTTACTGAAAGNCAGAGCCTGACTCTCACTGATGTTGAAAATCTGCACCTTCCTCTGCCTCTGCTCCAGTCTTGGATGCACCAGCCTCACCAGCCTCTTCCTCCAACTGTCATGTTTCCTCCTCAGTCCGTGCTGTCCCTTTCTCAGTCCAAAGTCCTGCCTGTT…
14	CSN2_67	NW_001495211	rs43703011	88 331 156	130	C	0,600	A	0,400	ACGTTGGATGTAAAATCCACCCCTTTGCCC	ACGTTGGATGAGAGGAGGGATGTTTTGTGG	5287.4	TTTGTGGGAGGCTGTTA	C	5574.6	TTTGTGGGAGGCTGTTAG	A	5614.5	TTTGTGGGAGGCTGTTAT	CCAATTTCTTAACCAAACCAAATGGAAGATTTTCTTTCTCTCTCTTCACTGAATTATGTTTTAAAAAGAGGAGGATAATTCATCATGAATAACAATTATAACTGGATTATGGACTCAAAGATTTGTTTTCCTTCTTTCCAGGATGAACTCCAGGATAAAATCCACCCCTTTGCCCAGACACAGTCTCTAGTCTATCCCTTCCCTGGGCCCATCC[A/C]TAACAGCCTCCCACAAAACATCCCTCCTCTTACTCAAACCCCTGTGGTGGTGCCGCCTTTCCTTCAGCCTGAAGTAATGGGAGTCTCCAAAGTGAAGGAGGCTATGGCTCCTAAGCACAAAGAAATGCCCTTCCCTAAATATCCAGTTGAGCCCTTTACTGAAAGNCAGAGCCTGACTCT…
15	CSN2-BMC_6640	NW_001495211	ss86217847	88 332 840	1 684	G	0,539	T	0,461	ACGTTGGATGAGATTAATATGGACAGCTC	ACGTTGGATGAGCCTTATTCAGAAGAGTGG	6192.1	CAGAAGAGTGGAACATAAAC	G	6479.3	CAGAAGAGTGGAACATAAACG	T	6519.2	CAGAAGAGTGGAACATAAACT	TGGGTTGTCATCTCCTCCAGGGCCTAGGAATTGACCTGCATCTCTTACGTCTCCTGCATTGGCAGGCAGGTTCTTTACCACTAGCACCACCTGGGAAGCCCGATTAGTATCTGTTAAATGCCTCTTTGAGTACTATGCTCTCTAATCCTCTTTTTCTTGATTGCATCATCTTTCTTTTTATACAACAGCCTTATTCAGAAGAGTGGAACATAAAC[G/T]TTCAGCCATAAAATAATGATATTATCAAATGAGCTGTCCATATTAATCTATTAAATTTCTTCATTTTCTGATTTATGTTGACAAATAAGAATTTTTTTTAAAGCTAGACCTGATTTTATTTTTATTTTTCCAAAGGAATCTATTACACGCATCAATAAGGTAAAACCCTCATATTTAAA…
16	CSN2-BMC_6334	NW_001495211	ss86217848	88 333 146	306	G	0,549	A	0,451	ACGTTGGATGCCTAAGGAGAGAACAGGATG	ACGTTGGATGGTCCATAGGGTCATACAGAG	5010.3	TTGGAAAGGGCTGAAG	G	5257.5	TTGGAAAGGGCTGAAGC	A	5337.4	TTGGAAAGGGCTGAAGT	GGCTCCTCCATCCATGGGATTTTCCAGGCAAGAGTACTGGAGTGGGTTGCCATTGCCATCTCCAAAGATCCTTATAGGAGGGTATGTATTTCTTATAATTCATTAGAAGCCTAAACATAACCAGGGAACTAAGAATGATTAACAAGTTCATGCGTGGTTATTATTATATATTTTCAATGACTATTATTCTTTTAGAACCAGATGAAAATATTAGAGATCATTTGTTGTCCTAAGGAGAGAACAGGATGATTGAGAGACATGTATGCATGCAAAGTT[A/G]CTTCAGCCCTTTCCAACTCTGTATGACCCTATGGACTGTAACCTGCCAGGTTCCTCTGTCTATGGGATTCTCCAGGCAAGAATACAGGAGTGGGTTGTCATCTCCTCCAGGGCCTAGG…
17	CSN2-BMC_5775	NW_001495211	ss86217849	88 333 706	560	C	0,550	T	0,450	ACGTTGGATGTTTAACCAACAGCTGATGAC	ACGTTGGATGAGTCCTAAATCTGCCTGGTG	4743.1	CCCTATGCCACTCTTT	C	4990.3	CCCTATGCCACTCTTTC	T	5070.2	CCCTATGCCACTCTTTT	TTCTGTTTCAGACTTTGACTAGGAACTGCAGTACAAACTAGAAAGAGGGATGCCCTTTGTAAAGTGTGAGCAGACATGCAAATGGACATATTTTATTATTATACAAGCAATCCAGTACACAAGAGGCAGTGAGAATGAGTGTAGTCCTAAATCTGCCTGGTGGAATGAGGTAGATAATAACCCTATGCCACTCTTT[C/T]TGGCTCTGTCATCAGCTGTTGGTTAAATAGTGCATCAATATACTTTGTCTCTTCACAAAGGTCAAAAGATGCTGCTGCTGCTGCTAAGTCNCTTCAGTCATGTCNGACTCTGTGCGACCTCATAGATGGCAGCCTGCCAGGCTCCCCCATCCCTGGGATTCTCCAGGCAAGAATACTGGAGTGGGTTGCCATTTCCTA…
18	CSN2-BMC_4393	NW_001495211	ss86217850	88 335 937	2 231	G	0,972	A	0,028	ACGTTGGATGCCTTACTGTAGAGTGCTAGG	ACGTTGGATGCCATCCTCTGGAGTATCATC	5513.6	TCCTGTGTTGAATAGACA	G	5760.8	TCCTGTGTTGAATAGACAC	A	5840.7	TCCTGTGTTGAATAGACAT	CACAAGTCTGAGTCTAGTGCTTTCTATAGTATTGTACCATCTGTACCATCAATCCCTAAAGAAAAAAGAAAATAAACCAATAAGCAACAGACTAACAAGAAGGAACACAGATAAGAACAAAAAGTGAGTAATATTGCATAAATACAATTGCATGCATATACAATCTAGATAAATATATCTTATTCCAGTGATGAAATATTTGTATCCCTTACTGTAGAGTGCTAGGTTTAGCT[A/G]TGTCTATTCAACACAGGATGATACTCCAGAGGATGGTATATCAGACAACAATAATAAATATGTTCATAATTATAATAAAAAGTGTTCAGTAAAAATTAAAATAACTCCTTTTCTGTTACCCATAAAAACTCTTCATTAAAGTAAAACAAAAATATACTAAT…
19	CSN2-BMC_3118	NW_001495211	ss86217851	88 337 212	1 275	A	0,970	G	0,030	ACGTTGGATGACCGAGAGATAAGTACACAG	ACGTTGGATGATGCCTAATGTTATCTCCCC	6243.1	TTATCTCCCCTTTGTCCCACA	G	6490.3	TTATCTCCCCTTTGTCCCACAC	A	6570.2	TTATCTCCCCTTTGTCCCACAT	ATAAAAATGCAACAAAACAAACCATTTAATACATTTTGGTCAAAAATAGTATGTATTTTATTTTATGCTACAAGGAGAAGTAGTCTAAAGTGAGGACTGGGCAAGAGAATCTGACACCCTGGTAAATCACCGAGAGATAAGTACACAGTTCTCTGTAGAGAAAATAAGCATAGTGTATGATCTCTAAAATT[A/G]TGTGGGACAAAGGGGAGATAACATTAGGCATGTGGGGATGAAGACTGAGTACAGAAGAAACAATCTAGTCAGTCCAAGAAAACATGTGGATCAATGGAACAAATAGAAGAAATGCTAAAATGAAACAGAAGTCTTACTGGAAATAAAAGATATGAGGAAGACAAACATTCATGAAAATCACTTAGTTTAGTAGAGAAAAGATA…
20	CSN2-BMC_2364	NW_001495211	ss86217852	88 337 966	754	A	0,552	G	0,448	ACGTTGGATGACTGAAGAAGCTCTACCAAC	ACGTTGGATGTCAAATAGCACATGTATCC	7288.8	tAATAGCACATGTATCCTAACAAC	G	7536.0	tAATAGCACATGTATCCTAACAACC	A	7615.9	tAATAGCACATGTATCCTAACAACT	AAAAATAGAAGCAACTATAAAGATTTGTAACAGTGGTTGCTATTTTCTTTACCACGAGACTAGTTAACAGGCTGTATTAAAAGATCTTTTCTTGAATTAAATATTTTCAATTTGATTAAACATACCTCAGCCATAAAGGCAAGCACATTTAATTTATACTATGGGAATTTGAATAATTGTTACTGAAGAAGCTCTACCAACAAAAAGTTTATAGAGCTAGCATATTTAGTCAAGAGATAAAGAG[A/G]GTTGTTAGGATACATGTGCTATTTGAAAGGTATTTATAAAAGAAGAGTATATTTATTAAAATTGCTCAGAACATCCAAATTTCAAGTTTATCATTTATCTTACAATATTTCAAAAATATTAAAATAGATACATGAAATACAGAAGTAAAT…
21	CSN2_516	NW_001495211	ss86217853	88 338 919	953	T	0,966	DEL	0,034	ACGTTGGATGGAATAGCCTCCTGAATATGG	ACGTTGGATGACTGGAGTGGATTGTGTTTC	8235.4	CTTCATTTGATTAATTTAGTGACTTTT	DEL	8506.6	CTTCATTTGATTAATTTAGTGACTTTTA	T	8562.5	CTTCATTTGATTAATTTAGTGACTTTTT	AATGTAATTCAAAATTGGTGAGAGACAGTCATTAGGAAATTCTCTGTTTATTGCACAATATGTAAAGCATCTTCCTGAGAAAAGGGAAATGTTGAATGGGAAGGACATGCTTTCTTTTGTATTCCTTTTCTCAGAAATCACACTTTTTTGCCTGTGGCCTTGGCAACCAAAAGCTAACACATAAAGAAAGGCATATGAAGTAGCCAAGGCCTTTTCTAGTTATATCTATGACACTGAGTTCATTTCATCATTTATTTTCCTGACTTCCTCCTGGGTCCATATGAGCAGTCTTAGAATGAATATTAGCTGAATAATCCAAATGCATAGTAGATGTTGATTTGGGTTTTCTAAGCAATACAAGACTTCTATGACAGTGAGATGTATTACCATCCAACACAC…
22	CSN2-BMC_344	NW_001495211	ss86217854	88 339 983	1 064	C	0,926	T	0,074	ACGTTGGATGCAAGGCCACAGGCAAAAAAG	ACGTTGGATGGTTGAATGGGAAGGACATGC	7693.0	GGAAGGACATGCTTTCTTTTGTATT	C	7940.2	GGAAGGACATGCTTTCTTTTGTATTC	T	8020.1	GGAAGGACATGCTTTCTTTTGTATTT	GAGGCTTACCTGGACAGCGGTACCTGATGTCATCTTCAATTGCTGGCTTTTTAATTTTCCCTTGGACAAGCTTCTTTCTTTAGTATATTGTTAAGGATTTCTTTGATCAAGATTTTACCTACTTTTCTGGTCCAATCGAATCCATCTCTATCAATTAATGTAATTCAAAATTGGTGAGAGACAGTCATTAGGAAATTCTCTGTTNATTGCACAATATGTAAAGCATCTTCCTGAGAAAAGGGAAATGTTGAATGGGAAGGACATGCTTTCTTTTGTATT[C/T]CTTTTCTCAGAAATCACACTTTTTTGCCTGTGGCCTTGGCAACCAAAAGCTAACACATAAAGAAAGGCATATGAAGTAGCCAAGGCCTTTTCTAGTTATATCTATGACACTGAGT…
23	CSN2-BMC_269	NW_001495211	ss86217855	88 340 058	75	T	0,919	C	0,081	ACGTTGGATGCCCTTTTCTCAGGAAGATGC	ACGTTGGATGGGTGAGAGACAGTCATTAGG	6426.2	GTCATTAGGAAATTCTCTGTT	C	6673.4	GTCATTAGGAAATTCTCTGTTC	T	6753.3	GTCATTAGGAAATTCTCTGTTT	GAGGCTTACCTGGACAGCGGTACCTGATGTCATCTTCAATTGCTGGCTTTTTAATTTTCCCTTGGACAAGCTTCTTTCTTTAGTATATTGTTAAGGATTTCTTTGATCAAGATTTTACCTACTTTTCTGGTCCAATCGAATCCATCTCTATCAATTAATGTAATTCAAAATTGGTGAGAGACAGTCATTAGGAAATTCTCTGTT[C/T]ATTGCACAATATGTAAAGCATCTTCCTGAGAAAAGGGAAATGTTGAATGGGAAGGACATGCTTTCTTTTGTATTNCTTTTCTCAGAAATCACACTTTTTTGCCTGTGGCCTTGGCAACCAAAAGCTAACACATAAAGAAAGGCATATGAAGTAGCCAAGGCCTTTTCTAGTTATATCTATGACACTGAGT…
24	STATH_1754	NW_001495211	ss86217856	88 377 887	37 829	A	0,645	G	0,355	ACGTTGGATGCCAACCTAATGTAGCCAATC	ACGTTGGATGAGCCTCTATGCTCCACTAAG	6140.0	gTTCTTTAGGCAAAGTCAAA	G	6387.2	gTTCTTTAGGCAAAGTCAAAC	A	6467.1	gTTCTTTAGGCAAAGTCAAAT	TTGATCAATAAATGTTTGATTTTTTAATGCAGCAGTGGATGGGTTACTGATTTTTCACATATGCTTTCACAGGACTCTACCAAATATGAAGATCTTTTTCTTTGCCTTTATTATGGCTCTCATGGTTGCCATGATTGTAAGTATTGATATACCAGGAAATTTTGAACTTAAGCTCTTAGGAAGTATCCTAAAAGTATTTCCTATTTCTTGTGTTCTGACCTATATGTGCATTTACCTGAACATGACTTTAAAANTTTTTTAATGTTTTATAGGAACATTTTCCTTGAATTAAGCTTCATAAATTCATGAGGAATCATAATATATCTTGAAAAGACATGCATGTGTGTAACACACACAGAATTAAAGTATAATTAGTATAATGTNAAAATAACATTTTTT…
25	STATH_2068	NW_001495211	ss86217857	88 378 201	314	T	0,633	C	0,367	ACGTTGGATGTCATCCAACCTTCTGAACCC	ACGTTGGATGGTATCCCTGATTTCTCACAC	7954.2	TCAAAAATGTATACTAACTTAACAAG	C	8201.4	TCAAAAATGTATACTAACTTAACAAGC	T	8281.3	TCAAAAATGTATACTAACTTAACAAGT	TTGATCAATAAATGTTTGATTTTTTAATGCAGCAGTGGATGGGTTACTGATTTTTCACATATGCTTTCACAGGACTCTACCAAATATGAAGATCTTTTTCTTTGCCTTTATTATGGCTCTCATGGTTGCCATGATTGTAAGTATTGATATACCAGGAAATTTTGAACTTAAGCTCTTAGGAAGTATCCTAAAAGTATTTCCTATTTCTTGTGTTCTGACCTATATGTGCATTTACCTGAACATGACTTTAAAANTTTTTTAATGTTTTATAGGAACATTTTCCTTGAATTAAGCTTCATAAATTCATGAGGAATCATAATATATCTTGAAAAGACATGCATGTGTGTAACACACACAGAATTAAAGTATAATTAGTATAATGTNAAAATAACATTTTTT…
26	STATH-BMC2_1578	NW_001495211	ss86217858	88 378 904	703	C	0,929	T	0,071	ACGTTGGATGTCAGCATTATGAAGGGTGAC	ACGTTGGATGGCTGCACTTCTTAAACTGGG	7401.8	GGGCTGGTTTTGTTTTTATGACTT	T	7673.0	GGGCTGGTTTTGTTTTTATGACTTA	C	7689.0	GGGCTGGTTTTGTTTTTATGACTTG	ATTTTCTCCTCCTTTTTGATGTATGCAGAGATTTTATTACCCAAACCAGCAAGGTGGATATATTCCTAGTTATCCAGCATATCCATATCCATATCCATATCCAGTCCAGTAGTAGCTGCTCAGTAATCACCGGACATGAACACAAAGGTAAGACAAGTCTAGTGGCATTTCATATTCTTCAGCATTATGAAGGGTGACAATTAAAACAAGAAAAGTCAAGAG[C/T]AAGTCATAAAAACAAAACCAGCCCCAGTTTAAGAAGTGCAGCCTGGTGTAGCTCTCTTAAACTGTGCTGATTTATCTGTGCTGTGCTTAGTCACTCAGTCATGTTTGACTCTTTGCAACCCCATTGACTCCTCTGTCCATGGCCCACCAGGCTCCCTGTCCATGGGGATTCT…
27	CSN1S2-BMC_1915	NW_001495211	ss86217859	88 407 310	28 406	A	0,546	G	0,454	ACGTTGGATGCAAATTTGCCAAGCTGACTC	ACGTTGGATGTTCAGGAAGAACACATCTGC	4859.2	ACACATCTGCAAAGGC	G	5106.4	ACACATCTGCAAAGGCC	A	5186.3	ACACATCTGCAAAGGCT	TCTTGCCCCTTCAGTCTACTTTTAGTAGATAATCCCAAATTGTCTTCTACTTGACAGCATCTTCCAATCAGTGTAACAGTTTTCTTAAAATCCTTTCAATATTGAAGAACCTTGCATTATGGGTCCCATTTTCCCCTCTGACTTTGTTTCAACTAAATTTACTATTTTTCAGCCATGTTGCTTTATTTAATATTTTTCAAATTTGCCAAGCTGACTCATAAATCAG[A/G]GCCTTTGCAGATGTGTTCTTCCTGAACTATCTACAGTAAAATGTTTACTTCCTTCAAGTTTTTGCTCTTTTGCTCATGGAGACATTCCTTGGTCACACTATCTAAGAGTGACCACCTCATCCCTATTAATACTTCCTATACTCTTTCTCCAATTTTCCCCTTACCATG…
28	CSN1S2-BMC_2544	NW_001495211	ss86217860	88 407 939	629	C	0,957	T	0,043	ACGTTGGATGTGTCCAGGGTAATGTTCAAG	ACGTTGGATGATGTCGAGAAATGAGGGCAG	8296.4	AAAGATTTTGAATGACCTTGAATTCTA	C	8543.6	AAAGATTTTGAATGACCTTGAATTCTAC	T	8623.5	AAAGATTTTGAATGACCTTGAATTCTAT	AGTTCAAGTATGTTGAAGATTTGGGAGACCTTTTCACAGATAGTTCAAATCTCAACCAAATATTTAGGAACAGATTGTCATTTACAAGGTAGATAATGTGATAGAAAGGCATTTCCAGAATGATCATGGACATTTCATGGTGCCCTGGAAAGATTGTGGAATATGACATGTCGAGAAATGAGGGCAGAAAAAATTCCTGAAAAGATTTTGAATGACCTTGAATTCTA[C/T]GTTAAATATCTTGAACATTACCCTGGACAGTATACAAAACCTCAGAAATATTTTGATTCAGGAAAAATGATTGTTACATTGATTTTAGAAAGAAAATATTTTTGAAGAAAGTTAATGGAAAATGCATTTTGGAGAGAACAGATGAGAGGTTACAAGATGTATTAGAA…
29	CSN1S2-BMC_3312	NW_001495211	ss86217861	88 408 758	819	G	0,634	A	0,366	ACGTTGGATGGCTATGAGGCTCAGCATAAG	ACGTTGGATGAGTGGTCGTGACTAGAAGAG	5265.4	AAGAGGTTCTGTGGTAC	A	5536.6	AAGAGGTTCTGTGGTACA	G	5552.6	AAGAGGTTCTGTGGTACG	TAGCTAGTAGAAGAGCTGAGTTTCCCAGTGTATTACACAGACTTGCATATGGCTAATCCTATTTTTAGAGTTGGCAAATGATAAGCAGTGAATAGGAAGAATGTATTTTTCACTTATTAATGAAATTTTAATTAACATTTCCAAAATACAATTTTAGATGCTTATTTAAAGTGGTCGTGACTAGAAGAGGTTCTGTGGTAC[A/G]TCTAGGCAAAAAATAAACAAAAAAAGCCTTATGCTGAGCCTCATAGCTAGTATTAAAATGTGGAAGAGCTGAGCTACACAAACATGAAATATAGATAATCATGACATATTATAAATCCCACATTACCTGATATCATGTTCTAAATCAAACTGAGTAGAAGCATTCTGAGGAATATGGGGTACAAAAATTCGAT…
30	CSN1S2-BMC_5105	NW_001495211	ss86217862	88 410 501	1 743	A	0,658	G	0,342	ACGTTGGATGCATCACTGTATCTTTATGTC	ACGTTGGATGGGGCATACCAAATTAGTGGC	5489.6	ACTTGCTATGTCAGGTAC	G	5736.8	ACTTGCTATGTCAGGTACC	A	5816.7	ACTTGCTATGTCAGGTACT	CAATTCTTCCCCTTATGAGGGAGGCAGGCTCCAGGTTTTGGCTCACCTGAAATCTGATTTTAAAAAGATTTCTGTTGTTTTTTGCATTTCTGATATGATTCTCCATAAGATTTAAGAAGAATTGTAAAAAAAATATATGGCATTTTAGTATAAACATCATTATTTTTCATCACTGTATCTTTATGTCTGGAAT[A/G]GTACCTGACATAGCAAGTAGTCATTGAATAAGTGGATAAATTAATAAATAATTTAGCTATTTATACATAGGGTCAATTATGCCACTAATTTGGTATGCCCAAATGAGCCTCCACAATTTAGAAATTAAGATTTTACATTTCCTTCTCCAGGTTTTACATTTTGTTGTGTTAATTTCTTCTTGTAAAGAACTCATCGTATTC…
31	CSN1S2-BMC_7008	NW_001495211	ss86217863	88 412 404	1 903	T	0,686	C	0,314	ACGTTGGATGCTTAGTTTACCCTATCACAG	ACGTTGGATGCTCAGTCTTTCCCTTAAGAG	8302.4	TGGTATTATAAACATTTTAAGATTCTG	C	8549.6	TGGTATTATAAACATTTTAAGATTCTGC	T	8629.5	TGGTATTATAAACATTTTAAGATTCTGT	AAAATAAGCTTCAGTGGTCAGTTTTACACCAAGTTTCATTGTTTCTTATTTATAATCTCCTAGTCTTAATTACTCTTCTCTGTAAATCAGTAATTGTCCTCAGTCTTTCCCTTAAGAGTAACTAAATCTAGCAATTAACAAAAACTAAATAAAACAAAATATCATGGTATTATAAACATTTTAAGATTCTG[C/T]AGCTCATGTGCACATAAATTATATTTTAAACTGTGATAGGGTAAACTAAGAACCCAACACTTCCTAAAAGCAAGAACTACATTAAGCTATAAAAAGGATTTGTTTGACATACAAAATGATTTGCTGGTAATATTATAGGATATAATGTTATAATAATAATGAAAAAATTCAACTAAACATCATACATTTCCAGAAACAAATTC…
32	CSN1S2-BMC_8316	NW_001495211	ss86217864	88 413 712	1 308	T	0,637	C	0,363	ACGTTGGATGTGGCCATTAATCCCAGCAAG	ACGTTGGATGAGCTGTCTCATCAGTGAAAG	8314.5	aTCATCAGTGAAAGATTAATAGTCTAA	T	8585.7	aTCATCAGTGAAAGATTAATAGTCTAAA	C	8601.7	aTCATCAGTGAAAGATTAATAGTCTAAG	TAAATGAGTAATGTTGTCTTTCTTTTTCTAAGGAATCTATCATCTCCCAGGAAGTAAGTACCAAATTCTTAAGTCAAATATAATATATTTTAACTTTCTTTATTTAATCAAAGTTATAAAATAAATTTATTTATTTTGTAGACATATAAGCAGGAAAAGAATATGGCCATTAATCCCAGCAAGGTAAAGTTTGATTAC[C/T]TTAGACTATTAATCTTTCACTGATGAGACAGCTTTTCTATCAAACATCGATCTCTTTCTCATTCAGTCAAAAAGAGAATTATGATTGTGATTGTGAAAATGGTGATGTTTTCATTGTTTTGTTTAAATGCTATATACTAATGAAAGGAATTCTGGGAAAAGATTTGAGAGCCATTTTTGAGCCACAATGTTAAAGC…
33	CSN1S2-BMC_10215	NW_001495211	ss86217865	88 415 611	1 899	G	0,972	A	0,028	ACGTTGGATGCCTGGTGTACATAGGTGTTC	ACGTTGGATGCCAGAGCATGTCTTTACTTC	8198.3	GAGCATGTCTTTACTTCTTTCCTCTGG	G	8445.5	GAGCATGTCTTTACTTCTTTCCTCTGGC	A	8525.4	GAGCATGTCTTTACTTCTTTCCTCTGGT	GAGACCTTTTCTTTTAACATCAAATAGCAAGTTCATCCAAAATAGATTTTCAGCAGTGTGTAGTAATTTGTTGTTAACATCGCAAATAGGGTGAGCAATGGAGAAATCATTTACCCAAACTTAATGTCATACTGGGGAGACTGGGAAGTGACTATCTACACCCTGGTGTACATAGGTGTTCTTTCACAGAGATATCAAATATCTGAC[A/G]CCAGAGGAAAGAAGTAAAGACATGCTCTGGTATTGATAGAAATAGCCAAGCAATGAGTACAATGAGGAAAGCTGTCTGGGAAAGGGAGAACCATAGCCTTGGCTCAGAGCCTTGAGGCACAGCCTGAAGACTTCCTACTTAACATCTAGGAAGGCTGCTTTAGTGTTTTTCTAGGCCACGGGTCTGT…
34	CSN1S2-BMC_10431	NW_001495211	ss86217866	88 415 827	216	A	0,955	G	0,045	ACGTTGGATGTGTGGCAAACTGAATCCAGC	ACGTTGGATGTCTGGAATGGAGAGCCAATG	5459.6	GAGCCAATGGCCTCCTAT	A	5730.8	GAGCCAATGGCCTCCTATA	G	5746.8	GAGCCAATGGCCTCCTATG	GATAGAAATAGCCAAGCAATGAGTACAATGAGGAAAGCTGTCTGGGAAAGGGAGAACCATAGCCTTGGCTCAGAGCCTTGAGGCACAGCCTGAAGACTTCCTACTTAACATCTAGGAAGGCTGCTTTAGTGTTTTTCTAGGCCACGGGTCTGTCTGGAATGGAGAGCCAATGGCCTCCTAT[A/G]GATACCAATGTGTCATCTAGAAAGGATATGCTGGATTCAGTTTGCCACATCTCACTAGGCCGACTTTGTAACCTTGTTTGTCACCTGTCTACACTGCTTAAGCATTTGATATTGAATGAATAATGTAGAGTTGATGAAAACTTTAAAATTAAACATGTTTTCAGTCACATGTTATTTCTTTGAAACTGAGGACTCTGAATTTTCAACTTATTG…
35	CSN1S2-BMC_11255	NW_001495211	ss86217867	88 416 651	824	G	0,995	A	0,005	ACGTTGGATGACCAGAAAGCACTGGTAAAG	ACGTTGGATGGTGAACATTCGAGGAGAAGC	5637.7	CGAGGAGAAGCAGTGGTA	G	5884.9	CGAGGAGAAGCAGTGGTAC	A	5964.8	CGAGGAGAAGCAGTGGTAT	AATAAATACTGTAATTTCTCAGTAGTAGTAGCTTGGATTCTAAATATACTTAATGAATTGCCCTTTCTACTCTAGTACAATGCTAAGACTAAATCATGAAAGTTAAGTTAATCCTCCTTTTCTTCCCCCGAAGGAATCTGCTGAAGTTGCCACAGAGGTAACTAATTTTCATTCAAATAAAATGAAATTCATATCGCCCAGATTTGTTTTCTTTTTGNATATTTTTATAACAAGTGTTTTGTTTTCTTAACAGGAAGTTAAGATTACTGTGGACGATAAGCACTACCAGAAAGCACTGGTAAAGTTCTCATACAAATTATAACTTCAAGTAAACAGTCATC[A/G]TACCACTGCTTCTCCTCGAATGTTCACATAACTATTCCATCCCAGTTACAGAA…
36	CSN1S2-BMC_14361	NW_001495211	ss86217868	88 419 759	3 108	T	0,956	A	0,044	ACGTTGGATGCCCAATCCAGTATTCAACCC	ACGTTGGATGACATCCTGTCAACTGCCTTC	7841.1	ATCCTGTCAACTGCCTTCACCATAGT	A	8112.3	ATCCTGTCAACTGCCTTCACCATAGTA	T	8168.2	ATCCTGTCAACTGCCTTCACCATAGTT	AAAGGAAGTACATCCAAAGGGTTGAGTAGCTGTTCTAGCCATGCTTTTGACAATGTTCAGCTGGACCCTGATTCATTAATAACAGGCATTTTTCAAATAAGCCAATGCCGAATAAACATCCTGTCAACTGCCTTCACCATAGT[A/T]CTACCCTGAATCTCTCTGGTTGTTTAGGGGGTTGAATACTGGATTGGGTTATGAGTTGTGTAAATCACAGTTACAAGAACACTTGCTGTGTTAGAATGAGTCGTGGAAAAACGCAATGGGAAGACATCCCAGGAGAGGATGAAACATGGATTGTGGCCC
37	CSN1S2-BMC_17192	NW_001495211	ss86217869	88 422 590	2 831	T	0,649	C	0,351	ACGTTGGATGTTTCTCTAATCATGGGGAAG	ACGTTGGATGTTTGATTTGGGGCAAGTCGC	5160.4	GCAAGTCGCTTCATTTA	C	5407.6	GCAAGTCGCTTCATTTAC	T	5487.5	GCAAGTCGCTTCATTTAT	CTCTAATTAACATTTCTCCTTTGTTTCATTTTTTAAAAAATGTGACTGAGGAAATGTATTTTAACATAAGGAATAAGGGAGAGAGCAGGAAATTGAACCTAGAGAACCAAGAATTTAATATAAAAATATAAGATTGGAATCCAGAAGACCAGACATAAATGAACTTTTGATTTGGGGCAAGTCGCTTCATTTA[C/T]ATGGATTTTTTAATATGATTTACTTCATTGGATATACATATAGCATTTAAAGATATCTTCCCCATGATTAGAGAAAATAAGAATTTAGTATCTGTAGTTTGAATATAATGTGCCAAAATTTTTTCTAAATATTTCCACAGAGTTGTAAATATTCTTTTTGTTTGTTATTATAAGCAGTTAGCTAAAACATGTTATTTCTTT…
38	CSN1S2-BMC_18035	NW_001495211	ss86217870	88 423 433	843	C	0,618	T	0,382	ACGTTGGATGGAATCACTAGGAGAAGTAGG	ACGTTGGATGGGTGAAAGATATGCACTACAG	6380.2	ATGCACTACAGTTTTCGTACA	C	6627.4	ATGCACTACAGTTTTCGTACAC	T	6707.3	ATGCACTACAGTTTTCGTACAT	GATTCACAAATGTAAGTGATCTGTATATTTGCATGCATTTTATAAATATTTTGAAAATAAATTATAGAGAAGGTTCTCTATAGCTGATGATAAATTCAGTCAGAAGCAAGAGTTCTGGGTGGAAATTGTCACAAGCATAATGGTCACAGGGATGTTAACCTGTCACCTTAGAGCTCAGACCCAGAATTTCAGTTTGGTGAAAGATATGCACTACAGTTTTCGTACA[C/T]GAGTTAGCTTAAAACAAGCATTATTTTCTCTGGAAAAAATCATTATTTTTTTAAACACATAAAACCTACTTCTCCTAGTGATTCTCTTTGACATTTTAAACACTGCCTGAAAACCATGATGAACAGTCATGGAAACAAGTATACATCAATGTTGCTTTTTTGTGTAGT…
39	CSN1S2-BMC_21257	NW_001495211	ss86217871	88 426 655	3 222	A	0,621	G	0,379	ACGTTGGATGCAGAGAAACCAAAACTGCAAG	ACGTTGGATGAATGACAATGGGCTGATACG	7135.7	AATGGGCTGATACGTTAAGAAAT	G	7382.9	AATGGGCTGATACGTTAAGAAATC	A	7462.8	AATGGGCTGATACGTTAAGAAATT	CAGATGCTAAGTTAGAGACATCAGAAATATGTGGTAGTACAAAAAGATCCAGTGATGCACCAAACATAAGTCCTAAAGTAAGTCCTTTCAGATAATTAGAAATAGGCTAAGCAAAGCAATGGCAAAGAAAAAAAAAAAGGTATAAAACTGATAGAAAAATGACAAAAGAAACAGAGAAACCAAAACTGCAAGTCAGTTTTAAAGAATTTAATAATTTTAGC[A/G]ATTTCTTAACGTATCAGCCCATTGTCATTTTGCATAATGATTTTGTTTTATTAAAATCTAGATTTCAATTAGGTTAAAGGGTTTTAGGTGCAGGAAGCAATAACATTTTATGTTTAATAAGTTATTTAGAAAATAAGAATAATTAAATGTTCCTTCAAAGTTGCTGAAGTGTA…
40	CSN1S2-BMC_21965	NW_001495211	ss86217872	88 427 363	708	C	0,630	T	0,370	ACGTTGGATGGAAACCACCATATAAACCCAG	ACGTTGGATGGAGTGGTGCATCAATAAGAC	7876.1	GTATTTCCTGAATTATTTATACTCTC	C	8123.3	GTATTTCCTGAATTATTTATACTCTCC	T	8203.2	GTATTTCCTGAATTATTTATACTCTCT	AAAAAAATAATAACATTCTGCTAAACTAGTATGGATGAGTATGTGTGGGTTCTGTATATAGACATACATTATTTCTTGAATATAGATCGATAGGTAATGTAGTATTCTGTTTTCCTTTTCAGGTTGGACTGGAAAATCTATCTTCTACAGTTTCATATCTACCACTTTACTTCATACAACCAGCATGTTTGGAGTGGTGCATCAATAAGACAAATCGCAGAGTATTTCCTGAATTATTTATACTCTC[C/T]CTGTTAGTTTATATTGAATATACTGGGTTTATATGGTGGTTTCATACAAACTTAGCTGATGATTATTTAAAATCCTTTCCCTACTCTTTCTGAGTTATAGAAATATTTTTCTTTCCCTCTGANAATAAAATTTCAAGTGCATTCTTT…
41	CSN1S2-BMC_22088	NW_001495211	ss86217873	88 427 486	123	A	0,614	G	0,386	ACGTTGGATGTCCTTTCCCTACTCTTTCTG	ACGTTGGATGATGGGCCAGTATGAACGATG	7373.8	AAAGAATGCACTTGAAATTTTATT	G	7621.0	AAAGAATGCACTTGAAATTTTATTC	A	7700.9	AAAGAATGCACTTGAAATTTTATTT	AAAAAAATAATAACATTCTGCTAAACTAGTATGGATGAGTATGTGTGGGTTCTGTATATAGACATACATTATTTCTTGAATATAGATCGATAGGTAATGTAGTATTCTGTTTTCCTTTTCAGGTTGGACTGGAAAATCTATCTTCTACAGTTTCATATCTACCACTTTACTTCATACAACCAGCATGTTTGGAGTGGTGCATCAATAAGACAAATCGCAGAGTATTTCCTGAATTATTTATACTCTCNCTGTTAGTTTATATTGAATATACTGGGTTTATATGGTGGTTTCATACAAACTTAGCTGATGATTATTTAAAATCCTTTCCCTACTCTTTCTGAGTTATAGAAATATTTTTCTTTCCCTCTGA[A/G]AATAAAATTTCAAGTGCATTCTTT…
42	BTA6-77062	NW_001495211	rs41588955	88 470 657	43 171	A	0,845	G	0,155	ACGTTGGATGTTGAACAGGGTCTTAGGCAG	ACGTTGGATGCATAGGTCCTAACTTTCTCC	4841.2	AGCTCTGACAACTTGC	G	5088.4	AGCTCTGACAACTTGCC	A	5168.3	AGCTCTGACAACTTGCT	GATGCAGATCTTACTAGAGCCAAGTGGTTCTATAACTTAGCCAATTGTTACCTGGACCAGTAGACTGGCTGAATGGGTGAATTAGGTTGATGGCTCTAAATTGCCTGATGATATATTTACAATGATTTGACCTTAGTTTATTCTGAATATTGTCAAATTGAATTTAGTAAACCATAAGCTCTCAATCTCCTGAGATTCACTATTGCATCCATTGAACAGGGTCTTAGGCAGCTAACCCCACAACTGAGCC[A/G]GCAAGTTGTCAGAGCTAAACATGGAGAAAGTTAGGACCTATGTTGTATGTGCATGTGTGATCAGTCGTGTCCAACTCTTTGTGGCCCTGTAGACTGTAGCCCTCCAGGCTCCTCTGACCATGGAGTTTTCCAGGCAAGAATACT…
43	BTA6-77060	NW_001495211	rs41588953	88 470 917	260	C	0,872	T	0,128	ACGTTGGATGTAGACAGGAACCTTCCTAAG	ACGTTGGATGGCTCTAGTAAGATCTGCATC	5145.4	TCTGCATCAACATCTGG	T	5416.6	TCTGCATCAACATCTGGA	C	5432.6	TCTGCATCAACATCTGGG	CAAGGCCCCTCTTCACTAAAGGAGAGAAGCTTCTACAAGGATTGTATTTATATCAATTAGACAGGAACCTTCCTAAGATTTAGAAGAGTTATCTTTTTAGGTTAGCTAAATAGCTGGACCAC[C/T]CCAGATGTTGATGCAGATCTTACTAGAGCCAAGTGGTTCTATAACTTAGCCAATTGTTACCTGGACCAGTAGACTGGCTGAATGGGTGAATTAGGTTGATGGCTCTAAATTGCCTGATGATATATTTACAATGATTTGACCTTAGTTTATTCTGAATATTGTCAAATTGAATTTAGTAAACCATAAGCTCTCAATCTCCTGAGATTCACTATTGCATCCATTGAACAGGGTCTTAGGCAGCTAACCCCAC
44	C4ORF7_914	NW_001503339	ss86217874	88 505 291	34 374	G	0,493	A	0,507	ACGTTGGATGTTCAGCGCATTGTACGTGAC	ACGTTGGATGGGAATATGCAGCTAGACTTC	8091.3	TTCAAGATAAAGACATAGGTTAGGGA	A	8362.5	TTCAAGATAAAGACATAGGTTAGGGAA	G	8378.5	TTCAAGATAAAGACATAGGTTAGGGAG	CTTTCTATTTTGTTCCATTGATCTATATTTCTGTCTTTGTGCCAGTACCATACTGTCTTGATAACTGTGGCTTTGTAGTAGAGCCTGAAGTCAGGTAGGTTGATTCCTCCTGTTCCATTTTTCTTTCTCAAGAACGCTTTGGCTATTCGAGGTTTTTTGTATTTCCATACAAATTGTGAAATTATTTGTTCTAGCTCTGTGAAGAATACTGTTGGTAGCTTGATAGGGATTGCATTGAATCTATAAATTGCTTTGGGTAGTATACTCATTTTCACTTGCATTCCTATACACTAATAATGAGAAAACAGAAAGAGAAATTAAGGAAACAATTCATTCCATTCACCATTGCAACGAAAAGAATAAAATACTTAGGAATATATCTACCTAAAGAAACTAAAG…
45	C4ORF7_601	NW_001503339	ss86217875	88 505 604	313	T	0,923	C	0,077	ACGTTGGATGCCATTCTCATGGCCATTTCC	ACGTTGGATGGGAGAATAATGGAGACAGAG	7113.7	CAGAGAATCAAATTAAGAGGCTA	C	7360.9	CAGAGAATCAAATTAAGAGGCTAC	T	7440.8	CAGAGAATCAAATTAAGAGGCTAT	CTTTCTATTTTGTTCCATTGATCTATATTTCTGTCTTTGTGCCAGTACCATACTGTCTTGATAACTGTGGCTTTGTAGTAGAGCCTGAAGTCAGGTAGGTTGATTCCTCCTGTTCCATTTTTCTTTCTCAAGAACGCTTTGGCTATTCGAGGTTTTTTGTATTTCCATACAAATTGTGAAATTATTTGTTCTAGCTCTGTGAAGAATACTGTTGGTAGCTTGATAGGGATTGCATTGAATCTATAAATTGCTTTGGGTAGTATACTCATTTTCACTTGCATTCCTATACACTAATAATGAGAAAACAGAAAGAGAAATTAAGGAAACAATTCATTCCATTCACCATTGCAACGAAAAGAATAAAATACTTAGGAATATATCTACCTAAAGAAACTAAAG…
46	P51_239	NW_001495211	rs43703014	88 505 736	132	A	0,650	T	0,350	ACGTTGGATGAAGTTTCCCAGCCCTTGAAC	ACGTTGGATGCAGTGAGTCATGTGCTTGTG	6531.3	ATGTGCTTGTGAATGTGTAAG	A	6802.5	ATGTGCTTGTGAATGTGTAAGA	T	6858.4	ATGTGCTTGTGAATGTGTAAGT	CAAGCACATGACTCACTGAGTTTAATAACTTTATATCTGTGATACATGTTTTTTCAATTTTTTTCAGTGACCTGAAATAAATCACAGATATAAAGTTATTAAACTCAGTGAGTCATGTGCTTGTGAATGTGTAAG[A/T]CTTTTTGCTTTTTAATTACAAATATTGGCTCAAAAGTATATCTAGTTCAAGGGCTGGGAAACTTTCTGCTCAAGACAGAGTAGATGAAAGAAAGAAAGCAGAGACTTTTAGTGGTTGGAATTAGATAANAGATCTAC
47	BTA6-77057	NW_001495211	rs41588950	88 508 849	3 113	A	0,608	G	0,392	ACGTTGGATGAAAAAGGACAGTACCAGGGG	ACGTTGGATGAACTGTAATGAGGGCACGAC	5354.5	CAGCAACTCTCTCACTCT	G	5601.7	CAGCAACTCTCTCACTCTC	A	5681.6	CAGCAACTCTCTCACTCTT	TGGGTGGCCTTGGCTGGCAATGGCTTGAAGTAGGGCTTGGGTTCCTAGCCAGAGACCGAGGCCAGGTCACAACAGTGAAAGCGCCAAATCTTAGCCACTAGACAGTGACAAGGTCAGTTACAAGGGCCCTGGCACTTTAGCTTTGCAGAAAAGAATTTTCATAAAGACGCAAAGTAGTGAAGCAAGTAAAAAGTATTTATTAAGAGGAAAAAAAGGACAGTACCAGGGGTTGGACACGTGGGTGGACTCA[G/A]AGAGTGAGAGAGTTGCTGAGTCGTGCCCTCATTACAGTTTGAATTACTTTTATGCAGCACTTCTGAGTTTCCTTTGGTCAATCATTTTGATTTACTTGGTTCACAGTCTATATTTGGTATATCTCAGGATCGTCACATGTGTGC…
48	BTA6-77053	NW_001495211	rs41588946	88 508 981	132	G	0,615	T	0,385	ACGTTGGATGAGGTCACAACAGTGAAAGCG	ACGTTGGATGCTGCAAAGCTAAAGTGCCAG	6751.4	GCTAAAGTGCCAGGGCCCTTGT	G	6998.6	GCTAAAGTGCCAGGGCCCTTGTC	T	7022.6	GCTAAAGTGCCAGGGCCCTTGTA	CATAGTTGGTGAAATATTAAATGCTTTAAGACATTGTGTGTGTGTGCGTGTATGTGTGTGTGCATGTGTGTGTGTGTGCTGCTTTCATTATCTTGGGGAATCGTTATATTCTTATGATACTCCAGGGGATCTTGGGTGGCCTTGGCTGGCAATGGCTTGAAGTAGGGCTTGGGTTCCTAGCCAGAGACCGAGGCCAGGTCACAACAGTGAAAGCGCCAAATCTTAGCCACTAGACAGTGACAAGGTCAGT[T/G]ACAAGGGCCCTGGCACTTTAGCTTTGCAGAAAAGAATTTTCATAAAGACGCAAAGTAGTGAAGCAAGTAAAAAGTATTTATTAAGAGGAAAAAAAGGACAGTACCAGGGGTTGGACACGTGGGTGGACTCAGAGAGTGAGAGAG…
49	BTA6-77052	NW_001495211	rs41588945	88 509 069	88	C	0,616	T	0,384	ACGTTGGATGTGATACTCCAGGGGATCTTG	ACGTTGGATGTTTCACTGTTGTGACCTGGC	6360.2	cctgaTAGGAACCCAAGCCCT	T	6631.4	cctgaTAGGAACCCAAGCCCTA	C	6647.4	cctgaTAGGAACCCAAGCCCTG	AGGTCACAACCCTTTGCTATATGCACTTACCTTTATATGCAAGATAAGTTATACTTGATAAACTGAAAGTCTCTGAGCTTGGTTTTCCCATAGTTGGTGAAATATTAAATGCTTTAAGACATTGTGTGTGTGTGCGTGTATGTGTGTGTGCATGTGTGTGTGTGTGCTGCTTTCATTATCTTGGGGAATCGTTATATTCTTATGATACTCCAGGGGATCTTGGGTGGCCTTGGCTGGCAATGGCTTGAAG[T/C]AGGGCTTGGGTTCCTAGCCAGAGACCGAGGCCAGGTCACAACAGTGAAAGCGCCAAATCTTAGCCACTAGACAGTGACAAGGTCAGTTACAAGGGCCCTGGCACTTTAGCTTTGCAGAAAAGAATTTTCATAAAGACGCAAAGT…
50	BTA6-77051	NW_001495211	rs41588944	88 509 123	54	C	0,616	T	0,384	ACGTTGGATGGCTGCTTTCATTATCTTGGG	ACGTTGGATGCTACTTCAAGCCATTGCCAG	6101.0	TCCCCTGGAGTATCATAAGA	T	6372.2	TCCCCTGGAGTATCATAAGAA	C	6388.2	TCCCCTGGAGTATCATAAGAG	GTTCATCATTGAATTTACGGGAACTGATGATTAGGACAAACTGATCCTCAATAAAGGTCACAACCCTTTGCTATATGCACTTACCTTTATATGCAAGATAAGTTATACTTGATAAACTGAAAGTCTCTGAGCTTGGTTTTCCCATAGTTGGTGAAATATTAAATGCTTTAAGACATTGTGTGTGTGTGCGTGTATGTGTGTGTGCATGTGTGTGTGTGTGCTGCTTTCATTATCTTGGGGAATCGTTATA[T/C]TCTTATGATACTCCAGGGGATCTTGGGTGGCCTTGGCTGGCAATGGCTTGAAGTAGGGCTTGGGTTCCTAGCCAGAGACCGAGGCCAGGTCACAACAGTGAAAGCGCCAAATCTTAGCCACTAGACAGTGACAAGGTCAGTTAC…
51	CSN3-BMC_955	NW_001495211	ss86217876	88 519 758	10 635	A	0,891	T	0,109	ACGTTGGATGGTCTCCCATCCACTTCAAAC	ACGTTGGATGCTAATGCCTGGAACAGAACC	4835.2	CAAAGTTCCCCAAGGC	A	5106.4	CAAAGTTCCCCAAGGCA	T	5162.3	CAAAGTTCCCCAAGGCT	GAATATGGAATGGGTTGCCATTTAATTCTCCAGGGAAGCTTCCCAATCCAGGGATCAAACCCACATCTCCTGTGTCTCCTGCATTGGCAGCAGATTTTTTACCACTGAGTCACCAGAGAAGCCTAATGCCTGGAACAGAACCTGAAATACTATAAGTGCTAAAAGAATAATATCCAGTTTGCAAAGTTCCCCAAGGC[T/A]CAGATTATTGTTTGAAGTGGATGGGAGACCCCCACCTCCTGCCCCACTGTAGAAGTGTTTGTCTTTTAGTAGGGGGAAGAATTCTTATCCTTCCCAGGTGAAATATATTATCTTGAGAAAACAATCTCATTGAAGATATTTTGAGTCTATGGCATTTGTGAATTAAATAAAGACTCAACTATAAATCTATACAATTT…
52	CSN3-BMC_1923	NW_001495211	ss86217877	88 520 726	968	G	0,634	A	0,366	ACGTTGGATGGGAATCCTCCTACACTGTTG	ACGTTGGATGCTGAAGGAATCTCCATAATG	6340.1	GAATCTCCATAATGTTCTCCA	G	6587.3	GAATCTCCATAATGTTCTCCAC	A	6667.2	GAATCTCCATAATGTTCTCCAT	TATTTTACTAAAATACCCCCCATTTTGGTGGCTTTAAGATATATATTTTGTAAGTCAGAATAAGCCGTCTTTGAAACAGAACAATTATTCTGAATTTAGTTATTTAATTTTGTACATCCAGAATGATTCACCTATATTATTGAAATTTACAAATCTAAGTGAAAGCAATAAATGCTGAAGAAGATGTGAAGAAAGGGGAATCCTCCTACACTGTTGGTGGCAATGTAAACTGGCAGAGCCACT[A/G]TGGAGAACATTATGGAGATTCCTTCAGAAATTAAAAAAAAAAANTCTATGTGCAACTTGATTCATAAGAAACTAATCAATCAACAAACAGGTGTTTATATGATGAATTTACTGAAGAACAAAATGAAAATGGATCCCTACTTTATATTGAT…
53	CSN3-BMC_2090	NW_001495211	ss86217878	88 520 893	167	T	0,670	G	0,330	ACGTTGGATGGGATCCCTACTTTATATTG	ACGTTGGATGCTGACCATCTTTTATATGCCC	7648.0	GCCCAAGAATAATTTATGTTAAATC	G	7895.2	GCCCAAGAATAATTTATGTTAAATCC	T	7919.2	GCCCAAGAATAATTTATGTTAAATCA	TATTTTACTAAAATACCCCCCATTTTGGTGGCTTTAAGATATATATTTTGTAAGTCAGAATAAGCCGTCTTTGAAACAGAACAATTATTCTGAATTTAGTTATTTAATTTTGTACATCCAGAATGATTCACCTATATTATTGAAATTTACAAATCTAAGTGAAAGCAATAAATGCTGAAGAAGATGTGAAGAAAGGGGAATCCTCCTACACTGTTGGTGGCAATGTAAACTGGCAGAGCCACTNTGGAGAACATTATGGAGATTCCTTCAGAAATTAAAAAAAAAAANTCTATGTGCAACTTGATTCATAAGAAACTAATCAATCAACAAACAGGTGTTTATATGATGAATTTACTGAAGAACAAAATGAAAATGGATCCCTACTTTATATTGATTAAT…
54	CSN3-BMC_2178	NW_001495211	ss86217879	88 520 981	88	T	0,651	C	0,349	ACGTTGGATGGGGCATATAAAAGATGGTCAG	ACGTTGGATGACATATATTATGGGCTGTGG	7428.8	ATATATTATGGGCTGTGGTTGATC	T	7700.0	ATATATTATGGGCTGTGGTTGATCA	C	7716.0	ATATATTATGGGCTGTGGTTGATCG	TATTTTACTAAAATACCCCCCATTTTGGTGGCTTTAAGATATATATTTTGTAAGTCAGAATAAGCCGTCTTTGAAACAGAACAATTATTCTGAATTTAGTTATTTAATTTTGTACATCCAGAATGATTCACCTATATTATTGAAATTTACAAATCTAAGTGAAAGCAATAAATGCTGAAGAAGATGTGAAGAAAGGGGAATCCTCCTACACTGTTGGTGGCAATGTAAACTGGCAGAGCCACTNTGGAGAACATTATGGAGATTCCTTCAGAAATTAAAAAAAAAAANTCTATGTGCAACTTGATTCATAAGAAACTAATCAATCAACAAACAGGTGTTTATATGATGAATTTACTGAAGAACAAAATGAAAATGGATCCCTACTTTATATTGATTAAT…
55	CSN3-BMC_2220	NW_001495211	ss86217880	88 521 023	42	T	0,645	C	0,355	ACGTTGGATGGATCAACCACAGCCCATAAT	ACGTTGGATGTCTAGCCATAGCACTTTTAC	7267.7	cTTTCTTATTATTTCAAGAACCTG	T	7539.0	cTTTCTTATTATTTCAAGAACCTGA	C	7555.0	cTTTCTTATTATTTCAAGAACCTGG	TATTTTACTAAAATACCCCCCATTTTGGTGGCTTTAAGATATATATTTTGTAAGTCAGAATAAGCCGTCTTTGAAACAGAACAATTATTCTGAATTTAGTTATTTAATTTTGTACATCCAGAATGATTCACCTATATTATTGAAATTTACAAATCTAAGTGAAAGCAATAAATGCTGAAGAAGATGTGAAGAAAGGGGAATCCTCCTACACTGTTGGTGGCAATGTAAACTGGCAGAGCCACTNTGGAGAACATTATGGAGATTCCTTCAGAAATTAAAAAAAAAAANTCTATGTGCAACTTGATTCATAAGAAACTAATCAATCAACAAACAGGTGTTTATATGATGAATTTACTGAAGAACAAAATGAAAATGGATCCCTACTTTATATTGATTAAT…
56	CSN3-BMC_10196	NW_001495211	ss86217881	88 528 999	7 976	C	0,467	A	0,533	ACGTTGGATGGCACTGGATGGATGGATTTT	ACGTTGGATGATGTTCCCCATCCTGAATCC	4650.0	CCCTCCTCCCTCCCCG	C	4937.2	CCCTCCTCCCTCCCCGG	A	4977.1	CCCTCCTCCCTCCCCGT	TATTTACCATTATGAACTCACCTTTTGTAAGTTTTAAAGCTTCATATAGATATGCCTGGAAACTACTTTCTCACTCCTGATTTCCTATGCATGTTACAATCCAGAACTAAGAAAAGTACTATAAATACATGATAATTTTTTAAATGCTATTATTTATATAACATTTATATACCAGTGTTATGCTAGAGGCAATTTTTTAATCAAGCACTGGATGGATGGATTTTTAATCAACCAGATGGATGAT[A/C]CGGGGAGGGAGGAGGGAGAGGGATTCAGGATGGGGAACATGTGTACACCTGTAGNGGATTCATGTTGATGTATGGCAAAACCAATACAATATTGTAAAGTAATTAGCCTCCAATTAAAATTAAAAAATTATATTAAAAAAAAGAAAACCT…
57	CSN3-BMC_11414	NW_001495211	ss86217882	88 530 213	1 214	C	0,890	T	0,110	ACGTTGGATGGAGGGATCATTCCCCATTTC	ACGTTGGATGACATGAGAAAACCTTCTCAG	7674.1	AAAACAAAAGCAAAGCTTAATATTT	C	7921.2	AAAACAAAAGCAAAGCTTAATATTTC	T	8001.2	AAAACAAAAGCAAAGCTTAATATTTT	CAAAAGACTAAGTAAATATTTAAACTACATAAAATAGTTGAATAATCTTTGTAAAAATAATCATTTCAGCAACCACTCATATGAATCCACATCAATGTTTATCTAAAATCTTGGTATCACTTTACAGGCCAAGTCGTGTTGATTTTCATGAGTATTTAGCAACATGAGAAAACCTTCTCAGAATTTAATACTGGGAAAACAATGAAAACAAAAGCAAAGCTTAATATTT[C/T]TTCTGTCTACTTTTTAAGAAATGGGGAATGATCCCTCTCTGAAACATCTTCAGATGCTTCTCATACAATTGTATTCATTCCCCCAGTTTGTTTGAATGAATACCTTTAAATATGTCTCCTTTCATGAGAAAGCCTTGCTTTGAGGTATAATTTCATTAATTTGTT…
58	CSN3-BMC_12853	NW_001495211	ss86217883	88 531 652	1 439	A	0,555	G	0,445	ACGTTGGATGGGAATAGTGAACCCAGAAAC	ACGTTGGATGTGCTGAAAATCAAGAAGTGG	5629.7	ATCAAGAAGTGGAAGGAA	A	5900.9	ATCAAGAAGTGGAAGGAAA	G	5916.9	ATCAAGAAGTGGAAGGAAG	TATATATGGAAAGAGATATACAGTTTTTTTCTTTGTGTGTAGTATGCTTGTGTATTGTATGTCAAAGCTCTCTATGAAACTGGTCTAGCTGTGGTGCTTATAAAGTGCAACATTTACTGAGCACTTTTTATATATGCCAAGCTCTGGGCAAAGTGGTTTACATTATGAGCTATCTCATCTAATTTTTTTTGAAACTAATGTTATTTTTAATATTTGCTGAAAATCAAGAAGTGGAAGGAA[A/G]ATGTACAAATCCATATTTTATAAAATAATATGGTTTCTGGGTTCACTATTCCCAATGTTGTACTTTCTTAACATCAAATACTGTAACAATTTGTTTCAAAAAATTCTGATTTAAGATATCTCTTCACTCTGCTTCTGCTGCTGCTAAGTCGCTT…
59	CSN3_136	NW_001495211	rs43703015	88 532 298	646	C	0,891	T	0,109	ACGTTGGATGAGAGTAGCTACAGTGCTCTC	ACGTTGGATGCCTACCATCAATACCATTGC	5396.5	CTACAAGTACACCTACCA	C	5643.7	CTACAAGTACACCTACCAC	T	5723.6	CTACAAGTACACCTACCAT	AAAAATCAGGATAAAACAGAAATCCCTACCATCAATACCATTGCTAGTGGNGAGCCTACAAGTACACCTACCA[C/T]CGAAGCAGTAGAGAGCACTGTAGCTACTCTAGAAGNTTCTCCAGAAGTTATTGAGNGCCCACCTGAGATCAACACAGTCCAAGTTACTTCAACTGCAGTCTAAAAACTCTAAGGAGACATCAAAGAAGACAACGCAGGTAAATAAGCAAAATGAATAACAGCCAAGATTCATGGACTTATTAATAAAATCGTAACATCTAAACTAGCGTAGATGGATAAATTAAATCTGTTACAGAGAAGGCGAAATGGGCTAATTATAACTTACATTTGCTGGTTCTTT
60	CSN3_148	NW_001495211	rs43703016	88 532 334	36	A	0,891	C	0,109	ACGTTGGATGTGGACTGTGTTGATCTCAGG	ACGTTGGATGAGCAGTAGAGAGCACTGTAG	6719.4	cGCACTGTAGCTACTCTAGAAG	C	6966.6	cGCACTGTAGCTACTCTAGAAGC	A	6990.6	cGCACTGTAGCTACTCTAGAAGA	AAAAATCAGGATAAAACAGAAATCCCTACCATCAATACCATTGCTAGTGGNGAGCCTACAAGTACACCTACCANCGAAGCAGTAGAGAGCACTGTAGCTACTCTAGAAG[A/C]TTCTCCAGAAGTTATTGAGNGCCCACCTGAGATCAACACAGTCCAAGTTACTTCAACTGCAGTCTAAAAACTCTAAGGAGACATCAAAGAAGACAACGCAGGTAAATAAGCAAAATGAATAACAGCCAAGATTCATGGACTTATTAATAAAATCGTAACATCTAAACTAGCGTAGATGGATAAATTAAATCTGTTACAGAGAAGGCGAAATGGGCTAATTATAACTTACATTTGCTGGTTCTTT
61	CSN3_155	NW_001495211	rs43703017	88 532 354	20	A	0,936	G	0,064	ACGTTGGATGAGCAGTAGAGAGCACTGTAG	ACGTTGGATGACTTGGACTGTGTTGATCTC	4928.2	TTGATCTCAGGTGGGC	G	5175.4	TTGATCTCAGGTGGGCC	A	5255.3	TTGATCTCAGGTGGGCT	AAAAATCAGGATAAAACAGAAATCCCTACCATCAATACCATTGCTAGTGGNGAGCCTACAAGTACACCTACCANCGAAGCAGTAGAGAGCACTGTAGCTACTCTAGAAGNTTCTCCAGAAGTTATTGAG[A/G]GCCCACCTGAGATCAACACAGTCCAAGTTACTTCAACTGCAGTCTAAAAACTCTAAGGAGACATCAAAGAAGACAACGCAGGTAAATAAGCAAAATGAATAACAGCCAAGATTCATGGACTTATTAATAAAATCGTAACATCTAAACTAGCGTAGATGGATAAATTAAATCTGTTACAGAGAAGGCGAAATGGGCTAATTATAACTTACATTTGCTGGTTCTTT
62	CSN3-BMC_13596	NW_001495211	ss86217884	88 532 395	41	A	0,892	G	0,108	ACGTTGGATGTACCTGCGTTGTCTTCTTTG	ACGTTGGATGACCTGAGATCAACACAGTCC	5418.5	CCAAGTTACTTCAACTGC	A	5689.8	CCAAGTTACTTCAACTGCA	G	5705.8	CCAAGTTACTTCAACTGCG	AAGCCCAGCCAACTACCATGGCACGTCACCCACACCCACATTTATCATTTATGGCCATTCCACCAAAGAAAAATCAGGATAAAACAGAAATCCCTACCATCAATACCATTGCTAGTGGTGAGCCTACAAGTACACCTACCATCGAAGCAGTAGAGAGCACTGTAGCTACTCTAGAAGCTTCTCCAGAAGTTATTGAGAGCCCACCTGAGATCAACACAGTCCAAGTTACTTCAACTGC[A/G]GTCTAAANACTCTAAGGAGACATCAAAGAAGACAACGCAGGTAAATAAGCAAAATGAATAACAGCCAAGATTCATGGACTTATTAATAAAATCGTAACATCTAAACTAGCGTAGATGGATAAATTAAATCTGTTACAGAGAAGGCGAAATGGGCTA…
63	CSN3-BMC_13604	NW_001495211	ss86217885	88 532 403	8	A	0,897	T	0,103	ACGTTGGATGACCTGAGATCAACACAGTCC	ACGTTGGATGTACCTGCGTTGTCTTCTTTG	5799.8	TTTGATGTCTCCTTAGAGT	T	6071.0	TTTGATGTCTCCTTAGAGTA	A	6126.9	TTTGATGTCTCCTTAGAGTT	AAGCCCAGCCAACTACCATGGCACGTCACCCACACCCACATTTATCATTTATGGCCATTCCACCAAAGAAAAATCAGGATAAAACAGAAATCCCTACCATCAATACCATTGCTAGTGGTGAGCCTACAAGTACACCTACCATCGAAGCAGTAGAGAGCACTGTAGCTACTCTAGAAGCTTCTCCAGAAGTTATTGAGAGCCCACCTGAGATCAACACAGTCCAAGTTACTTCAACTGCNGTCTAAA[A/T]ACTCTAAGGAGACATCAAAGAAGACAACGCAGGTAAATAAGCAAAATGAATAACAGCCAAGATTCATGGACTTATTAATAAAATCGTAACATCTAAACTAGCGTAGATGGATAAATTAAATCTGTTACAGAGAAGGCGAAATGGGCTA…
64	CSN3-BMC_13916	NW_001495211	ss86217886	88 532 715	312	T	0,543	C	0,457	ACGTTGGATGTTGGTATACTCCTTGAATC	ACGTTGGATGAAATCATGAGTTGACACTG	5879.8	TGTTTTTGTGTGTGAACAG	T	6151.0	TGTTTTTGTGTGTGAACAGA	C	6167.0	TGTTTTTGTGTGTGAACAGG	TTAAATCTGTTACAGAGAAGGCGAAATGGGCTAATTATAACTTACATTTGCTGGTTCTTTATCATGTATATACTAGATTCTTTCCCAACAAGAAAGTTTTAAAATATTTTACAAAATGAGTAAAAATTGCAGATTTTATTATTAAACCTTTTTCAACAATTGGTATACTCCTTGAATCTATTAGTTTTATTTTACT[C/T]CTGTTCACACACAAAAACAGTAAANTACAGTGTCAACTCATGATTTTTCTTATCTCAAAAATATGTTTTCTTAGAAAAAAATCATATAGGATATGAGTTTAAATATATTTTAATTGTATACCAGTGTTGTTGCACTCTACTTTTGGTAAGAATAGAATGAAAGGAAACAATGTTTCACTCATAGCATTTTATCTCAGG…
65	CSN3-BMC_13941	NW_001495211	ss86217887	88 532 740	25	G	0,896	A	0,104	ACGTTGGATGCTGTTCACACACAAAAAC	ACGTTGGATGGTAGAGTGCAACAACACTGG	5826.8	ATCATGAGTTGACACTGTA	G	6074.0	ATCATGAGTTGACACTGTAC	A	6153.9	ATCATGAGTTGACACTGTAT	TTAAATCTGTTACAGAGAAGGCGAAATGGGCTAATTATAACTTACATTTGCTGGTTCTTTATCATGTATATACTAGATTCTTTCCCAACAAGAAAGTTTTAAAATATTTTACAAAATGAGTAAAAATTGCAGATTTTATTATTAAACCTTTTTCAACAATTGGTATACTCCTTGAATCTATTAGTTTTATTTTACTNCTGTTCACACACAAAAACAGTAAA[A/G]TACAGTGTCAACTCATGATTTTTCTTATCTCAAAAATATGTTTTCTTAGAAAAAAATCATATAGGATATGAGTTTAAATATATTTTAATTGTATACCAGTGTTGTTGCACTCTACTTTTGGTAAGAATAGAATGAAAGGAAACAATGTTTCACTCATAGCATTTTATCTCAGG…
66	CSN3-BMC_14124	NW_001495211	ss86217888	88 532 923	183	C	0,894	T	0,106	ACGTTGGATGTTGGGTGCCTAACCTTATAC	ACGTTGGATGCCAGTGTTGTTGCACTCTAC	7871.1	TAGCATTTTATCTCAGGCATCACTTC	C	8118.3	TAGCATTTTATCTCAGGCATCACTTCC	T	8198.2	TAGCATTTTATCTCAGGCATCACTTCT	TTAAATCTGTTACAGAGAAGGCGAAATGGGCTAATTATAACTTACATTTGCTGGTTCTTTATCATGTATATACTAGATTCTTTCCCAACAAGAAAGTTTTAAAATATTTTACAAAATGAGTAAAAATTGCAGATTTTATTATTAAACCTTTTTCAACAATTGGTATACTCCTTGAATCTATTAGTTTTATTTTACTNCTGTTCACACACAAAAACAGTAAANTACAGTGTCAACTCATGATTTTTCTTATCTCAAAAATATGTTTTCTTAGAAAAAAATCATATAGGATATGAGTTTAAATATATTTTAATTGTATACCAGTGTTGTTGCACTCTACTTTTGGTAAGAATAGAATGAAAGGAAACAATGTTTCACTCATAGCATTTTATCTCAGGCATC…
67	CSN3-BMC_14131	NW_001495211	ss86217889	88 532 930	7	C	0,893	A	0,107	ACGTTGGATGAGCATTTTATCTCAGGCATC	ACGTTGGATGGAGAAATTTGGGTGCCTAAC	7326.8	AATTTGGGTGCCTAACCTTATACA	C	7614.0	AATTTGGGTGCCTAACCTTATACAG	A	7653.9	AATTTGGGTGCCTAACCTTATACAT	TTAAATCTGTTACAGAGAAGGCGAAATGGGCTAATTATAACTTACATTTGCTGGTTCTTTATCATGTATATACTAGATTCTTTCCCAACAAGAAAGTTTTAAAATATTTTACAAAATGAGTAAAAATTGCAGATTTTATTATTAAACCTTTTTCAACAATTGGTATACTCCTTGAATCTATTAGTTTTATTTTACTNCTGTTCACACACAAAAACAGTAAANTACAGTGTCAACTCATGATTTTTCTTATCTCAAAAATATGTTTTCTTAGAAAAAAATCATATAGGATATGAGTTTAAATATATTTTAATTGTATACCAGTGTTGTTGCACTCTACTTTTGGTAAGAATAGAATGAAAGGAAACAATGTTTCACTCATAGCATTTTATCTCAGGCATC…
68	CSN3-BMC_14406	NW_001495211	ss86217890	88 533 205	275	T	0,892	G	0,108	ACGTTGGATGTTAGGAAGAAAGTGACAAC	ACGTTGGATGTGCTGAGTTCATTTTAGACC	6475.2	TGAAAGTATTTGTTGCCTAGA	G	6722.4	TGAAAGTATTTGTTGCCTAGAC	T	6746.4	TGAAAGTATTTGTTGCCTAGAA	CTTATTAAGAGGAAACTTTCAGAACTTTAAATATAATGTAAAATATGTCTATTTATTATTTGAATCAATGGATAATGGCAGAGTCCAAAATAATTTAAAACACATGAAGAGGTTAAACAGAAAGATCAATAAGATAGAAAATAACTAAAGATTGTGAAATAATTTAGGAAGAAAGTGACAACATTTTGAGA[G/T]TCTAGGCAACAAATACTTTCATCACACTGTCTACATGATTTTTGGTCTAAAATGAACTCAGCATGATATAATGGTAATAGCAATAGATCAGAGAAGCCTGGTTCTTCTGTTGTGTGACTTTAAGCAATTCATTACTCTCTCTAAAGAGTCATCACTCTCATTTTCTCATAATTTTGGTTGCTATGAGATTCAAGTGAGAAAGC…
69	CSN3-BMC_14624	NW_001495211	ss86217891	88 533 423	218	G	0,552	A	0,448	ACGTTGGATGCTAGAGCATTATATTTCACAG	ACGTTGGATGGGTTGCTATGAGATTCAAGTG	6542.3	AGAAAGCATATTGTGAATGAG	A	6813.5	AGAAAGCATATTGTGAATGAGA	G	6829.5	AGAAAGCATATTGTGAATGAGG	GAACTCAGCATGATATAATGGTAATAGCAATAGATCAGAGAAGCCTGGTTCTTCTGTTGTGTGACTTTAAGCAATTCATTACTCTCTCTAAAGAGTCATCACTCTCATTTTCTCATAATTTTGGTTGCTATGAGATTCAAGTGAGAAAGCATATTGTGAATGAG[A/G]TGTAAAAAGCAATCAATCTGTGAAATATAATGCTCTAGAAAAGAAGTATAATTAGTAAATATTAAAATTTACTTTCAACTAAAATATCAAGTCCTTACTAAATTATCAAAACTACATAACAATCTCAGTTTAATCCTGTAGCA
70	CSN3-BMC_14771	NW_001495211	ss86217892	88 533 570	147	G	0,896	A	0,104	ACGTTGGATGCAATCTCAGTTTAATCCTGT	ACGTTGGATGGCATCCATAGCTTTCATTTG	8265.4	TAAGATGGTAATATAATCCATTCCATA	G	8512.6	TAAGATGGTAATATAATCCATTCCATAC	A	8592.5	TAAGATGGTAATATAATCCATTCCATAT	TGTGAAATATAATGCTCTAGAAAAGAAGTATAATTAGTAAATATTAAAATTTACTTTCAACTAAAATATCAAGTCCTTACTAAATTATCAAAACTACATAACAATCTCAGTTTAATCCTGTAGCAGCC[A/G]TATGGAATGGATTATATTACCATCTTAAATCCACAAATGAAAGCTATGGATGCANATTGCTACAGCTGAAAGTTCAAAACTGGAAACCAAATCAAACTTGCTTGATTTCAGATAGTAAGGCTTAATTAGTACGTCTGCTATTTCCATATGGGCTATTTGTTAAAAAAAATAAAAATAAAAACAGAAAACATACTCTAATTTTCCAAGATCAGCATATGTGTAAATTTTATTACTGAGA
71	CSN3-BMC_14826	NW_001495211	ss86217893	88 533 625	55	A	0,891	G	0,109	ACGTTGGATGAGTTTAATCCTGTAGCAGCC	ACGTTGGATGTCCAGTTTTGAACTTTCAGC	6116.0	GAACTTTCAGCTGTAGCAAT	G	6363.2	GAACTTTCAGCTGTAGCAATC	A	6443.1	GAACTTTCAGCTGTAGCAATT	TGTGAAATATAATGCTCTAGAAAAGAAGTATAATTAGTAAATATTAAAATTTACTTTCAACTAAAATATCAAGTCCTTACTAAATTATCAAAACTACATAACAATCTCAGTTTAATCCTGTAGCAGCCNTATGGAATGGATTATATTACCATCTTAAATCCACAAATGAAAGCTATGGATGCA[A/G]ATTGCTACAGCTGAAAGTTCAAAACTGGAAACCAAATCAAACTTGCTTGATTTCAGATAGTAAGGCTTAATTAGTACGTCTGCTATTTCCATATGGGCTATTTGTTAAAAAAAATAAAAATAAAAACAGAAAACATACTCTAATTTTCCAAGATCAGCATATGTGTAAATTTTATTACTGAGA
72	CSN3-BMC_15266	NW_001495211	ss86217894	88 534 065	440	C	0,897	G	0,103	ACGTTGGATGTTCACAGAAAGACACAGTCC	ACGTTGGATGCAAGAACCTAGATTCCTAAG	8180.4	CCTAGATTCCTAAGTTAAAACCACACA	C	8427.5	CCTAGATTCCTAAGTTAAAACCACACAC	G	8467.6	CCTAGATTCCTAAGTTAAAACCACACAG	TCATTAAAATTTCAAAAAGAAAATGAAAAAATTAATGGACACAAAATGAAAACAAGTAATTGAGTTTGCAACTATCTATTTTATTGATATGAAATACATTATATTTACATGATTGTTTTTAATAAAATAATCATTATCTCAATAGTCAACATTTGTTCAAAACTCAAGAACCTAGATTCCTAAGTTAAAACCACACA[C/G]TATAAGATCACTTATAAAAAAAGAATGTATAGGACTGTGTCTTTCTGTGAATATTAGATGAAGACAATTGTATCAGTTCACTATGTGGTGAATTTAAATATTTAAATTTATATATTTAGTTAGATAAACTACTTGGATACAGACATGAAGCAAATCACAGAAGCTAAATAAAATACATATCATGAGAACTGTTAGCA…
73	BTA6-09701	NW_001495211	rs29025858	88 657 039	122 974	T	0,957	A	0,043	ACGTTGGATGCATGAGCTCTGAGTTTTGGG	ACGTTGGATGCTGGAGGCTTAGTATCATTG	6407.2	TTATTTTCAATTTGTTGGCAT	T	6678.4	TTATTTTCAATTTGTTGGCATA	A	6734.3	TTATTTTCAATTTGTTGGCATT	ACAATAGACTCCATTATAACCACAACAGTCCCCATAACAAATGATGCAGACTCCACTACAAACACAGCAGAACCCCCCACCAAATTCATTAACCCCACAACTACATCACCCGATACCCAAAATTCCTTTACTAGATTTTTAGAAAAACTTCTTTCCTTTTTTGGATATAGAAGACAGAGCCCATGAGCTCTGAGTTTTGGGGCTAAATAATCTTAGAAATTGTAAAAGAAAGCACAAGTTATGAAAACAG[A/T]ATGCCAACAAATTGAAAATAAAGAATTCAACAATGATACTAAGCCTCCAGTGTCCTCAGGAGAGCCATCATTTTGTCCACATTTATGCCACCCATTTGAAAATTATTGCTACCAGAAACCTGCCCTTGTGCTATGAAACGAAGG…
